# Supplementary material for: Reproductive factors and risk of mortality in the European Prospective Investigation into Cancer and Nutrition; a cohort study
Source: BMC Med. 2015 Oct 30;13:252. doi: 10.1186/s12916-015-0484-3 (PMC4627614; doi:10.1186/s12916-015-0484-3)
Supplement: Additional file 1: — List of all of the local ethics committees for the EPIC study. (XLSX 19 kb) [file 12916_2015_484_MOESM1_ESM.xlsx]

## Sheet: Sheet1
Centre	Full Name of Ethics Committee or Institutional Review Board
Athens	The Committee of Bioethics and Deontology of the Hellenic Health Foundation
Cambridge	Norwich District Ethics Committee
Denmark (Aarhus, Copenhagen)	The National Committee on Health Research Ethics
France (Paris)	Comité de Protection des Personnes
Heidelberg	Ethics Committee of the Heidelberg University Medical School
IARC	IARC Ethics Committee
Imperial College	Imperial College Research Ethics Committee [ICREC]
Italy (Milan, Naples, Ragusa, Turin)	Comitato Etico Indipendente, Fondazione IRCCS Istituto Nazionale dei Tumori, Milano
Florence	Comitato Etico Locale Azienda Sanitaria di Firenze
Malmo	Ethics Committee of Lund University
Netherlands (Bilthoven and Utrecht)	The Medical Ethical Committee (METC= Medisch Ethische Toetsingscommissie) of the University Medical Center Utrecht (UMCU), Utrecht, the Netherlands
Norway	The Regional Committee for Medical and Health Research Ethics, North Norway (REK nord)
Oxford	Scotland A Research Ethics Committee
Potsdam	Ethikkommission der Landesärztekammer Brandenburg Cottbus, Deutschland
Spain (Asturias, Barcelona, Granada, Murcia, Navarre, San Sebastian)	CEIC Comité de Ética de Investigación Clínica
Turin	Human Genetics Foundation Torino: Ethics Committee
Umea	Umea Regional Ethical Review Board
